# Supplementary material for: A compensatory RNase E variation increases Iron Piracy and Virulence in multidrug-resistant Pseudomonas aeruginosa during Macrophage infection
Source: PLoS Pathog. 2023 Apr 7;19(4):e1010942. doi: 10.1371/journal.ppat.1010942 (PMC10115287; doi:10.1371/journal.ppat.1010942)
Supplement: S1 Table — (XLSX) [file ppat.1010942.s006.xlsx]

## Sheet: 50 most upreg at 3hpi
Table S1: 50 most upregulated genes in AzEvC10 mutant at 3hpi
Gene	Locus	Description	Description (PseudoCap)	Description (KEGG)	Description (Gene Ontology Biological Process)	Expression 3hpi		Expression 6hpi
						Fold change	FDR p-value	Fold change	FDR p-value
pvdL	PA2424	PvdL	Adaptation, Protection		Pyoverdine biosynthetic process	14.7378	2.45378e-07	3.47452	0.0659168
pvdD	PA2399	Pyoverdine synthetase D	Secreted Factors (toxins, enzymes, alginate); Adaptation, Protection		Pyoverdine biosynthetic process	14.5764	2.67427e-07	3.09121	0.106688
pvdJ	PA2400	PvdJ	Adaptation, Protection		Pyoverdine biosynthetic process	14.2784	4.12285e-07	2.62243	0.213516
pvdP	PA2392	PvdP	Adaptation, Protection		Pyoverdine biosynthetic process	13.8962	3.5171e-11	2.76621	0.110934
PA2411	PA2411	Probable thioesterase	Adaptation, Protection; Putative enzymes		Biosynthetic process	13.8144	9.04576e-10	2.99836	0.123934
PA2402	PA2402	Probable non-ribosomal peptide synthetase	Putative enzymes			13.8108	4.93191e-07	2.35424	0.309017
pvdA	PA2386	L-ornithine N5-oxygenase	Adaptation, Protection		Pyoverdine biosynthetic process	12.0508	3.1793e-06	3.08397	0.12102
pvdF	PA2396	Pyoverdine synthetase F	Secreted Factors (toxins, enzymes, alginate); Adaptation, Protection		Pyoverdine biosynthetic process	11.5317	7.15004e-07	2.73532	0.120318
pvdO	PA2395	PvdO	Adaptation, Protection		Pyoverdine biosynthetic process	11.411	2.07822e-06	2.59026	0.176125
PA2412	PA2412	Conserved hypothetical protein	Hypothetical, unclassified, unknown		Pyoverdine biosynthetic process	11.3644	9.026e-08	3.17794	0.0589448
PA2393	PA2393	Probable dipeptidase precursor	Central intermediary metabolism		Pyoverdine biosynthetic process	10.5471	3.02169e-05	2.5409	0.190043
pvdN	PA2394	PvdN	Adaptation, Protection		Pyoverdine biosynthetic process	10.3997	7.7927e-06	2.48019	0.222771
opmQ	PA2391	Probable outer membrane protein precursor	Membrane proteins; Transport of small molecules		Pyoverdine biosynthetic process	9.79846	4.12285e-07	2.34005	0.163001
pvdE	PA2397	Pyoverdine biosynthesis protein PvdE	Membrane proteins; Adaptation, Protection; Transport of small molecules	ABC transporters	Pyoverdine biosynthetic process	8.84786	2.10976e-05	2.02786	0.369285
pvdQ	PA2385	3-oxo-C12-homoserine lactone acylase PvdQ	Adaptation, Protection		Pyoverdine biosynthetic process	8.73602	6.19155e-06	2.26912	0.239111
prrF1	PA4704.1	Regulatory RNA PrrF1	Non-coding RNA gene		Regulation of carbon utilization; anthranilate catabolic process; regulation of translation; regulation of cellular response to iron ion starvation; negative regulation of translation, ncRNA-mediated; regulation of metabolic process; cellular response to iron ion starvation	8.64898	0.0281781	2.49707	0.127564
fpvA	PA2398	Ferripyoverdine receptor	Transport of small molecules		Pyoverdine biosynthetic process	7.87263	0.000535167	1.93501	0.51337
fpvJ	PA2405	Hypothetical protein	Hypothetical, unclassified, unknown			7.67279	1.14564e-08	1.92839	0.257875
pvdT	PA2390	PvdT	Membrane proteins; Transport of small molecules	ABC transporters	Pyoverdine biosynthetic process	7.48577	1.84721e-06	2.36103	0.128076
fpvD	PA2408	Probable ATP-binding component of ABC transporter	Transport of small molecules	ABC transporters		7.20353	3.80053e-07	1.94653	0.309804
fpvH	PA2404	Hypothetical protein	Membrane proteins			7.00428	1.47098e-06	2.00843	0.250787
PA2204	PA2204	Probable binding protein component of ABC transporter	Transport of small molecules			6.90046	6.78022e-06	1.39155	0.699694
exsC	PA1710	ExsC, exoenzyme S synthesis protein C precursor	Translation, post-translational modification, degradation; Protein secretion/export apparatus		Protein secretion by the type III secretion system; positive regulation of transcription, DNA-templated	6.80128	0.00092272	1.32678	0.73807
P30	PA4726.2	P30	Non-coding RNA gene			6.75296	0.00943003	2.57158	0.300755
fpvF	PA2410	Hypothetical protein	Hypothetical, unclassified, unknown		Metal ion transport	6.65305	1.3813e-05	2.11933	0.307932
rsmZ	PA3621.1	Regulatory RNA RsmZ	Non-coding RNA gene		Protein secretion by the type III secretion system; regulation of single-species biofilm formation; regulation of translation, ncRNA-mediated; protein secretion by the type VI secretion system; regulation of secondary metabolic process; quorum sensing	6.46078	0.037962	1.04819	0.97785
fpvC	PA2407	Probable adhesion protein	Motility & Attachment	ABC transporters	Cell adhesion; metal ion transport	6.38638	4.50073e-05	1.65799	0.524132
fpvE	PA2409	Probable permease of ABC transporter	Membrane proteins; Transport of small molecules	ABC transporters	Transmembrane transport	6.19737	4.07502e-05	1.80427	0.401923
pilA	PA4525	Type 4 fimbrial precursor PilA	Motility & Attachment	Two-component system	Cell-cell adhesion; regulation of calcium-mediated signaling; cell adhesion involved in single-species biofilm formation; pathogenesis; type IV pilus-dependent motility; single-species biofilm formation on inanimate substrate	6.18018	0.00335962	2.385	0.325261
PA4406.1	PA4406.1	NcRNA	Non-coding RNA gene			6.15651	0.000687801	1.8036	0.428677
pcrG	PA1705	Regulator in type III secretion	Protein secretion/export apparatus		Negative regulation of protein secretion	5.99574	0.00152512	1.07844	0.957184
pscL	PA1725	Type III export protein PscL	Protein secretion/export apparatus	Bacterial secretion system	Protein secretion by the type III secretion system	5.94791	0.005387	-1.31587	0.760504
PA0818	PA0818	Hypothetical protein	Hypothetical, unclassified, unknown			5.71547	0.00126389	2.10511	0.205414
exsA	PA1713	Transcriptional regulator ExsA	Protein secretion/export apparatus; Transcriptional regulators		Negulation of transcription, DNA-templated; negative regulation of protein secretion	5.6573	0.000390046	1.25316	0.826833
fpvG	PA2403	Hypothetical protein	Membrane proteins		Pyoverdine biosynthetic process	5.47382	0.000138721	1.95378	0.296662
fpvK	PA2406	Hypothetical protein	Hypothetical, unclassified, unknown			5.41939	0.000687801	1.72306	0.407282
rsmY	PA0527.1	Regulatory RNA RsmY	Non-coding RNA gene		Protein secretion by the type III secretion system; regulation of single-species biofilm formation; regulation of translation, ncRNA-mediated; protein secretion by the type VI secretion system; regulation of secondary metabolic process; quorum sensing	5.36568	0.0134695	1.7543	0.584149
popD	PA1709	Translocator outer membrane protein PopD precursor	Protein secretion/export apparatus		Translocation of peptides or proteins into host	5.34583	0.000687801	1.27031	0.804804
pvdR	PA2389	PvdR	Transport of small molecules		Pyoverdine biosynthetic process	5.28211	0.000484914	2.53923	0.091238
pyocin S4	PA3866	Pyocin protein	Adaptation, Protection; Secreted Factors (toxins, enzymes, alginate)		Response to stimulus; cytolysis; pathogenesis; response to bacterium	5.16923	0.00136289	1.74195	0.371084
popB	PA1708	Translocator protein PopB	Protein secretion/export apparatus		Translocation of peptides or proteins into host	5.02381	0.00110238	1.15778	0.890347
pscF	PA1719	Type III export protein PscF	Protein secretion/export apparatus	Bacterial secretion system	Protein secretion by the type III secretion system	4.88769	0.00331461	-1.06208	0.961403
PA0252	PA0252	Hypothetical protein	Hypothetical, unclassified, unknown			4.84481	0.00506173	1.36563	0.776791
opdH	PA0755	Cis-aconitate porin OpdH	Membrane proteins; Transport of small molecules			4.83986	0.0157515	2.82277	0.175322
fabI	PA1806	NADH-dependent enoyl-ACP reductase	Fatty acid and phospholipid metabolism	Fatty acid biosynthesis;Biotin metabolism;Metabolic pathways	Fatty acid biosynthetic process; oxidation-reduction process	4.83969	0.000556978	1.7594	0.277101
PA0634	PA0634	Hypothetical protein	Related to phage, transposon, or plasmid			4.83014	0.00297788	2.10063	0.104517
mexB	PA0426	Resistance-Nodulation-Cell Division (RND) multidrug efflux transporter MexB	Transport of small molecules; Membrane proteins; Antibiotic resistance and susceptibility		Ion transport; xenobiotic transport; transmembrane transport	4.82871	0.00671399	2.25402	0.143493
pcrH	PA1707	Regulatory protein PcrH	Secreted Factors (toxins, enzymes, alginate); Protein secretion/export apparatus		Protein secretion by the type III secretion system; chaperone-mediated protein complex assembly	4.70095	0.00365241	1.15608	0.890953
ftsQ	PA4409	Cell division protein FtsQ	Cell division		FtsZ-dependent cytokinesis; cell septum assembly	4.63384	0.00368512	1.33271	0.743464
pasP	PA0423	PasP	Secreted Factors (toxins, enzymes, alginate)			4.62346	0.00565309	2.46359	0.218189

## Sheet: 50 most upreg at 6hpi
Table S1: 50 most upregulated genes in AzEvC10 mutant at 6hpi
Gene	Locus	Description	Description (PseudoCap)	Description (KEGG)	Description (Gene Ontology Biological Process)	Expression 3hpi		Expression 6hpi
						Fold change	FDR p-value	Fold change	FDR p-value
norC	PA0523	Nitric-oxide reductase subunit C	Energy metabolism	Nitrogen metabolism;Microbial metabolism in diverse environments		3.68984	0.0614778	49.2223	3.1497e-13
nirM	PA0518	Cytochrome c-551 precursor	Biosynthesis of cofactors, prosthetic groups and carriers; Energy metabolism			2.24631	0.278468	33.0759	1.5528e-10
lhpP	PA1260	ABC transporter periplasmic-binding protein, LhpP	Transport of small molecules		Hydroxyproline transport	-1.89451	0.228874	31.3055	2.95747e-07
nirS	PA0519	Nitrite reductase precursor	Energy metabolism	Nitrogen metabolism;Microbial metabolism in diverse environments		1.99382	0.291296	27.1081	7.34311e-09
norB	PA0524	Nitric-oxide reductase subunit B	Energy metabolism	Nitrogen metabolism;Microbial metabolism in diverse environments	Aerobic respiration; oxidation-reduction process	1.15056	0.861737	25.1573	2.4196e-10
oprB	PA3186	Glucose/carbohydrate outer membrane porin OprB precursor	Transport of small molecules		Carbohydrate transport	3.15733	0.0768452	24.6542	2.93857e-07
nirL	PA0514	Heme d1 biosynthesis protein NirL	Hypothetical, unclassified, unknown; Energy metabolism; Biosynthesis of cofactors, prosthetic groups and carriers		Heme biosynthetic process	2.36898	0.110318	21.4026	4.43472e-08
mmsB	PA3569	3-hydroxyisobutyrate dehydrogenase	Carbon compound catabolism	Valine, leucine and isoleucine degradation;Metabolic pathways	Leucine catabolic process; cellular catabolic process; carbon utilization; isoleucine catabolic process; oxidation-reduction process	1.54954	0.528552	19.7495	2.68187e-06
PA2553	PA2553	Probable acyl-CoA thiolase	Putative enzymes	Fatty acid metabolism;Synthesis and degradation of ketone bodies;Valine, leucine and isoleucine degradation;Lysine degradation;Benzoate degradation;Tryptophan metabolism;Pyruvate metabolism;Glyoxylate and dicarboxylate metabolism;Propanoate metabolism;Butanoate metabolism;Terpenoid backbone biosynthesis;Metabolic pathways;Biosynthesis of secondary metabolites;Microbial metabolism in diverse envir…		2.73811	0.13031	17.7266	9.18605e-07
PA3188	PA3188	Probable permease of ABC sugar transporter	Transport of small molecules		Transmembrane transport	3.14453	0.0700204	17.1079	1.81371e-07
nirF	PA0516	Heme d1 biosynthesis protein NirF	Energy metabolism; Biosynthesis of cofactors, prosthetic groups and carriers		Generation of precursor metabolites and energy; cofactor biosynthetic process	1.33174	0.687177	16.8623	1.79865e-08
PA2554	PA2554	Probable short-chain dehydrogenase	Putative enzymes			4.30659	0.101176	16.6755	2.15973e-06
norD	PA0525	Probable dinitrification protein NorD	Energy metabolism			-1.35131	0.68983	16.6581	9.27854e-10
mmsA	PA3570	Methylmalonate-semialdehyde dehydrogenase	Amino acid biosynthesis and metabolism; Carbon compound catabolism	Valine, leucine and isoleucine degradation;beta-Alanine metabolism;Inositol phosphate metabolism;Propanoate metabolism;Metabolic pathways	Cellular amino acid metabolic process; carbon utilization; cellular catabolic process; propionate metabolic process; isoleucine catabolic process; leucine catabolic process; oxidation-reduction process	1.68606	0.373511	16.5973	5.4145e-06
nirC	PA0517	Probable c-type cytochrome precursor	Biosynthesis of cofactors, prosthetic groups and carriers; Energy metabolism			1.58691	0.408765	14.7768	1.67547e-06
PA2552	PA2552	Probable acyl-CoA dehydrogenase	Putative enzymes	Geraniol degradation;Biosynthesis of secondary metabolites	Oxidation-reduction process	2.43202	0.174943	14.2278	1.16493e-06
nirG	PA0513	Probable transcriptional regulator	Biosynthesis of cofactors, prosthetic groups and carriers; Energy metabolism; Transcriptional regulators		Coenzyme biosynthetic process; heme biosynthetic process	2.36287	0.157346	13.6986	1.92109e-06
nirD	PA0515	Assimilatory nitrite reductase small subunit	Central intermediary metabolism	Nitrogen metabolism;Microbial metabolism in diverse environments	Nitrogen compound metabolic process; metabolic process; heme biosynthetic process; oxidation-reduction process	1.23109	0.810336	13.4748	1.29696e-06
PA0526	PA0526	Hypothetical protein	Hypothetical, unclassified, unknown			1.83496	0.61838	12.4872	3.16372e-06
PA4738	PA4738	Conserved hypothetical protein	Hypothetical, unclassified, unknown			1.50431	0.521538	12.3719	0.000115844
PA3924	PA3924	Probable medium-chain acyl-CoA ligase	Fatty acid and phospholipid metabolism			2.18514	0.245642	12.2818	8.50102e-06
PA4739	PA4739	Conserved hypothetical protein	Hypothetical, unclassified, unknown			2.07681	0.182315	12.2735	5.0688e-05
PA3235	PA3235	Conserved hypothetical protein	Membrane proteins			4.65831	0.0591489	11.8548	0.000131925
nosZ	PA3392	Nitrous-oxide reductase precursor	Energy metabolism	Nitrogen metabolism;Microbial metabolism in diverse environments	Generation of precursor metabolites and energy; denitrification pathway; oxidation-reduction process	-1.78361	0.275806	11.5202	1.74503e-06
nirN	PA0509	Probable c-type cytochrome	Biosynthesis of cofactors, prosthetic groups and carriers; Energy metabolism	Nitrogen metabolism;Microbial metabolism in diverse environments	Heme biosynthetic process	1.44004	0.531638	11.0993	6.72554e-08
lhpH	PA1259	Hypothetical protein	Hypothetical, unclassified, unknown		4-hydroxyproline catabolic process	-2.0053	0.24032	10.8039	0.000127544
PA2555	PA2555	Probable AMP-binding enzyme	Putative enzymes	Glycolysis / Gluconeogenesis;Pyruvate metabolism;Propanoate metabolism;Methane metabolism;Metabolic pathways;Biosynthesis of secondary metabolites;Microbial metabolism in diverse environments		3.84545	0.115408	10.5587	1.96272e-05
hasR	PA3408	Heme uptake outer membrane receptor HasR precursor	Transport of small molecules		Cell surface receptor signaling pathway; heme transport	2.565	0.161232	10.4791	4.12315e-06
nirE	PA0510	Probable uroporphyrin-III c-methyltransferase	Biosynthesis of cofactors, prosthetic groups and carriers; Energy metabolism	Porphyrin and chlorophyll metabolism;Metabolic pathways;Biosynthesis of secondary metabolites	Heme biosynthetic process; anaerobic respiration; coenzyme biosynthetic process; siroheme biosynthetic process; oxidation-reduction process	1.22059	0.778525	10.4642	1.38131e-06
lipA	PA2862	Lactonizing lipase precursor	Carbon compound catabolism; Secreted Factors (toxins, enzymes, alginate)	Glycerolipid metabolism;Metabolic pathways	Protein secretion by the type II secretion system; protein transport by the Sec complex; cellular catabolic process; carbon utilization	2.29861	0.0584413	8.841	0.000640248
nirO	PA0521	Probable cytochrome c oxidase subunit	Energy metabolism		Respiratory electron transport chain	-1.32154	0.675246	8.69345	1.88619e-05
PA5481	PA5481	Hypothetical protein	Hypothetical, unclassified, unknown		Negative regulation of catalytic activity	-1.29204	0.651049	8.67281	0.000894222
prpC	PA0795	Citrate synthase 2	Central intermediary metabolism; Carbon compound catabolism	Propanoate metabolism	Tricarboxylic acid cycle	1.6472	0.381177	8.6566	7.58709e-05
prpD	PA0792	Propionate catabolic protein PrpD	Carbon compound catabolism	Propanoate metabolism	Cellular catabolic process; carbon utilization; propionate catabolic process, 2-methylcitrate cycle	1.89717	0.255491	8.6112	7.58709e-05
hasE	PA3405	Metalloprotease secretion protein	Protein secretion/export apparatus		Secretion; protein transport; transmembrane transport	4.06252	0.0559486	8.58856	4.3189e-06
PA0746	PA0746	Probable acyl-CoA dehydrogenase	Putative enzymes	Geraniol degradation;Biosynthesis of secondary metabolites	Lipid metabolic process; oxidation-reduction process	2.25632	0.0937431	8.42194	2.02579e-05
PA5482	PA5482	Hypothetical protein	Membrane proteins			1.11327	0.923674	8.30198	0.0160228
lhpO	PA1256	ABC transporter ATP-binding protein, LhpO	Transport of small molecules		Hydroxyproline transport; amino acid transmembrane transport	-1.90109	0.323231	8.08305	0.000900929
nirJ	PA0511	Heme d1 biosynthesis protein NirJ	Biosynthesis of cofactors, prosthetic groups and carriers; Energy metabolism		Generation of precursor metabolites and energy; heme biosynthetic process; cofactor biosynthetic process	1.35943	0.593139	7.97917	4.27057e-05
nirH	PA0512	Conserved hypothetical protein	Biosynthesis of cofactors, prosthetic groups and carriers; Hypothetical, unclassified, unknown; Energy metabolism		Coenzyme biosynthetic process; heme biosynthetic process	1.30584	0.723725	7.89406	7.9964e-05
PA0747	PA0747	Probable aldehyde dehydrogenase	Putative enzymes	Valine, leucine and isoleucine degradation;beta-Alanine metabolism;Inositol phosphate metabolism;Propanoate metabolism;Metabolic pathways	Oxidation-reduction process	2.56629	0.123416	7.77924	2.76546e-05
PA2114	PA2114	Probable major facilitator superfamily (MFS) transporter	Membrane proteins; Transport of small molecules		Transmembrane transport	2.75133	0.0573711	7.55234	0.000327373
lhpK	PA1255	Hypothetical protein	Hypothetical, unclassified, unknown			-1.35239	0.573213	7.47593	0.00182074
PA4607	PA4607	Hypothetical protein	Hypothetical, unclassified, unknown			2.41193	0.10704	7.45868	6.81951e-06
nosD	PA3393	NosD protein	Energy metabolism			-1.50607	0.501954	7.4177	2.42871e-05
lipH	PA2863	Lipase modulator protein	Protein secretion/export apparatus; Secreted Factors (toxins, enzymes, alginate)		Cellular catabolic process; secretion; protein folding	2.68065	0.16865	7.32413	0.000464789
prpB	PA0796	Carboxyphosphonoenolpyruvate phosphonomutase	Fatty acid and phospholipid metabolism; Central intermediary metabolism; Carbon compound catabolism	Propanoate metabolism	Propionate catabolic process, 2-methylcitrate cycle	1.89993	0.296332	7.29415	0.000131925
PA0531	PA0531	Probable glutamine amidotransferase	Putative enzymes			1.04742	0.955184	7.19215	0.000627342
eat	PA4023	Probable transport protein	Transport of small molecules		Transmembrane transport	2.03557	0.236463	7.17305	0.000710202
dhcB	PA2000	Dehydrocarnitine CoA transferase, subunit B	Amino acid biosynthesis and metabolism; Carbon compound catabolism	Synthesis and degradation of ketone bodies;Valine, leucine and isoleucine degradation;Butanoate metabolism	Carnitine catabolic process	1.65284	0.439768	7.09345	0.000226083

## Sheet: 50 most upreg shared
Table S1: 50 most upregulated genes in AzEvC10 mutant shared between 3hpi and 6hpi
Gene	Locus	Description	Description (PseudoCap)	Description (KEGG)	Description (Gene Ontology Biological Process)	Expression 3hpi		Expression 6hpi
						Fold change	FDR p-value	Fold change	FDR p-value
pvdH	PA2413	Probable major facilitator superfamily (MFS) transporter	Membrane proteins; Transport of small molecules		Pyoverdine biosynthetic process; response to stimulus	24.7439	1.53245e-10	4.91731	0.00244221
pchB	PA4230	Salicylate biosynthesis protein PchB	Secreted Factors (toxins, enzymes, alginate); Transport of small molecules	Biosynthesis of siderophore group nonribosomal peptides;Biosynthesis of secondary metabolites	Salicylic acid biosynthetic process ; chorismate metabolic process	20.8527	0	20.8423	1.60635e-11
pchC	PA4229	Pyochelin biosynthetic protein PchC	Transport of small molecules		Pyochelin biosynthetic process; biosynthetic process	20.7414	0	28.207	3.1497e-13
pchD	PA4228	Pyochelin biosynthesis protein PchD	Secreted Factors (toxins, enzymes, alginate); Transport of small molecules	Biosynthesis of siderophore group nonribosomal peptides		17.9466	1.67481e-12	26.876	9.92156e-12
fptA	PA4221	Fe(III)-pyochelin outer membrane receptor precursor	Transport of small molecules		Transport; siderophore transport	16.4721	4.16448e-09	13.4438	2.85196e-07
hasAp	PA3407	Heme acquisition protein HasAp	Transport of small molecules		Transport	16.0033	2.30497e-06	62.1827	8.39921e-13
fptB	PA4220	Hypothetical protein	Hypothetical, unclassified, unknown			15.8427	1.21339e-06	13.0268	8.10823e-11
pchA	PA4231	Salicylate biosynthesis isochorismate synthase	Secreted Factors (toxins, enzymes, alginate); Transport of small molecules	Ubiquinone and other terpenoid-quinone biosynthesis;Biosynthesis of siderophore group nonribosomal peptides;Metabolic pathways;Biosynthesis of secondary metabolites	Salicylic acid biosynthetic process; pyochelin biosynthetic process; biosynthetic process	15.6173	9.0314e-11	20.6483	1.60635e-11
pchF	PA4225	Pyochelin synthetase	Pyochelin synthesis	Biosynthesis of siderophore group nonribosomal peptides	Transport; pyochelin biosynthetic process; biosynthetic process	12.9321	4.60332e-06	16.1529	5.11272e-09
ampP	PA4218	Probable transporter	Membrane proteins; Transport of small molecules; Antibiotic resistance and susceptibility		Regulation of beta-lactamase activity; response to antibiotic	12.6387	1.79135e-08	11.1086	3.89242e-08
ampO	PA4219	Hypothetical protein	Membrane proteins; Antibiotic resistance and susceptibility			12.2669	1.42035e-08	11.1139	2.3668e-08
pvdG	PA2425	PvdG	Adaptation, Protection		Pyoverdine biosynthetic process; response to stimulus; biosynthetic process	11.6724	3.43357e-09	3.45498	0.0138648
PA2384	PA2384	Hypothetical protein	Hypothetical, unclassified, unknown			10.3879	1.47098e-06	4.27317	0.00214922
lasI	PA1432	Autoinducer synthesis protein LasI	Adaptation, Protection		Signal transduction	9.19956	0.00336236	16.2352	2.2801e-07
pchG	PA4224	Pyochelin biosynthetic protein PchG	Transport of small molecules; Membrane proteins	Biosynthesis of siderophore group nonribosomal peptides	Transport	8.44929	2.07822e-06	13.4127	6.84974e-10
hdhA	PA4022	Probable aldehyde dehydrogenase	Putative enzymes	Glycolysis / Gluconeogenesis; Pentose and glucuronate interconversions; Ascorbate and aldarate metabolism; Fatty acid metabolism; Valine, leucine and isoleucine degradation; Lysine degradation; Arginine and proline metabolism; Histidine metabolism; Tryptophan metabolism; beta-Alanine metabolism;Glycerolipid metabolism;Pyruvate metabolism;Chloroalkane and chloroalkene degradation;Propanoate metabo…	Oxidation-reduction process	8.31894	1.14475e-05	10.9517	0.000134319
arcB	PA5172	Ornithine carbamoyltransferase, catabolic	Amino acid biosynthesis and metabolism	Arginine and proline metabolism;Metabolic pathways;Biosynthesis of secondary metabolites;Biosynthesis of amino acids	Arginine deiminase pathway; cellular amino acid metabolic process; ornithine metabolic process	8.21002	4.50073e-05	5.42739	0.00733957
oprG	PA4067	Outer membrane protein OprG precursor	Membrane proteins		Transmembrane transport	8.18224	1.73642e-05	7.73577	0.00115722
glyA2	PA2444	Serine hydroxymethyltransferase	Amino acid biosynthesis and metabolism	Glycine, serine and threonine metabolism; Cyanoamino acid metabolism; Glyoxylate and dicarboxylate metabolism; One carbon pool by folate; Methane metabolism; Metabolic pathways; Biosynthesis of secondary metabolites; Microbial metabolism in diverse environments; Biosynthesis of amino acids	Lysine catabolic process; threonine metabolic process; glycine metabolic process; methane metabolic process; L-serine metabolic process; cellular amino acid metabolic process; glycine biosynthetic process from serine; tetrahydrofolate interconversion	7.73841	1.05424e-05	3.66442	0.0273418
pchE	PA4226	dihydroaeruginoic acid synthetase	Secreted factors (toxins, enzymes, alginate); transport of small molecules; Pyochelin synthesis	Biosynthesis of siderophore group nonribosomal peptides	Pyochelin biosynthetic process; transport	7.68622	7.48509e-05	12.7978	3.12455e-08
aprA	PA1249	Alkaline metalloproteinase precursor	Secreted Factors (toxins, enzymes, alginate); Apr type I secretion system	Cationic antimicrobial peptide (CAMP) resistance	Negative regulation of complement activation, lectin pathway; positive regulation of sodium ion transport; negative regulation of complement activation, classical pathway; pathogenesis; proteolysis	7.63052	0.00118616	11.5952	2.95747e-07
PA3923	PA3923	Hypothetical protein	Hypothetical, unclassified, unknown			7.45631	0.00489027	15.6492	1.88619e-05
PA3922	PA3922	Conserved hypothetical protein	Hypothetical, unclassified, unknown			7.26004	0.00336236	22.7694	1.43698e-06
pchH	PA4223	Probable ATP-binding component of ABC transporter	Membrane proteins; Transport of small molecules	ABC transporters	Transmembrane transport	7.16425	1.06544e-05	11.873	7.47319e-10
PA4469	PA4469	Hypothetical protein	Hypothetical, unclassified, unknown			7.10508	7.15004e-07	6.91534	1.59334e-05
sdaA	PA2443	L-serine dehydratase	Amino acid biosynthesis and metabolism	Glycine, serine and threonine metabolism; Cysteine and methionine metabolism; Metabolic pathways; Biosynthesis of secondary metabolites; Biosynthesis of amino acids	Cellular amino acid metabolic process; gluconeogenesis	6.74599	6.65379e-06	3.79849	0.00553957
PA0399	PA0399	Cystathionine beta-synthase	Amino acid biosynthesis and metabolism	Glycine, serine and threonine metabolism; Cysteine and methionine metabolism; Metabolic pathways; Biosynthesis of amino acids	Cysteine biosynthetic process from serine	6.50872	7.38105e-06	2.97161	0.0163468
PA0713	PA0713	Hypothetical protein	Hypothetical, unclassified, unknown			6.39356	0.00175677	3.67048	0.0117453
arcC	PA5173	Carbamate kinase	Amino acid biosynthesis and metabolism	Purine metabolism; Arginine and proline metabolism; Nitrogen metabolism; Microbial metabolism in diverse environments	Arginine deiminase pathway; arginine metabolic process	6.30156	0.0014188	4.59073	0.00653516
mvfR	PA1003	Transcriptional regulator MvfR	Biosynthesis of cofactors, prosthetic groups and carriers; Transcriptional regulators		Positive regulation of multi-organism process; positive regulation of lyase activity; regulation of transmembrane transport; regulation of transcription, DNA-templated	6.12039	0.00249026	4.11588	0.00899254
hcp1	PA0085	Hcp1	Secreted factors (toxins, enzymes, alginate)	Bacterial secretion system; Biofilm formation - Pseudomonas aeruginosa		6.0799	0.000160721	3.07117	0.0200368
PA3190	PA3190	Probable binding protein component of ABC sugar transporter	Transport of small molecules	ABC transporters		6.02371	0.0061747	27.1173	4.50088e-09
arcA	PA5171	Arginine deiminase	Amino acid biosynthesis and metabolism	Arginine and proline metabolism;Metabolic pathways;Biosynthesis of secondary metabolites	Arginine deiminase pathway; arginine catabolic process	5.91899	0.00088154	5.69493	0.00550044
aprX	PA1245	AprX	Membrane proteins; Secreted Factors (toxins, enzymes, alginate)			5.78717	0.000837612	4.58163	3.98139e-05
opdO	PA2113	Pyroglutamate porin OpdO	Transport of small molecules; Membrane proteins			5.75562	0.00529204	9.25204	0.000124557
metB	PA0400	Probable cystathionine gamma-lyase	Amino acid biosynthesis and metabolism	Glycine, serine and threonine metabolism; Cysteine and methionine metabolism; Selenocompound metabolism; Metabolic pathways; Biosynthesis of amino acids	Transsulfuration	5.70098	0.000401444	3.02595	0.0367863
gcvP2	PA2445	Glycine cleavage system protein P2	Central intermediary metabolism; Amino acid biosynthesis and metabolism	Glycine, serine and threonine metabolism; Metabolic pathways	Cellular amino acid metabolic process; glycine metabolic process; metabolic process; L-serine metabolic process; threonine metabolic process; glycine catabolic process; glycine metabolic process; oxidation-reduction process	5.65238	0.00119768	3.88557	0.0255677
liuA	PA2015	Putative isovaleryl-CoA dehydrogenase	Carbon compound catabolism	Valine, leucine and isoleucine degradation;Metabolic pathways	Isoprenoid catabolic process; cellular catabolic process; oxidation-reduction process	5.60452	0.0237124	13.9372	1.46072e-06
PA4139	PA4139	Hypothetical protein	Hypothetical, unclassified, unknown			5.46992	0.0224019	6.3975	0.00107381
liuC	PA2013	Putative 3-methylglutaconyl-CoA hydratase	Carbon compound catabolism	Valine, leucine and isoleucine degradation;Metabolic pathways	Leucine catabolic process; isoprenoid catabolic process; terpene catabolic process	5.45423	0.0185463	13.7618	3.38808e-07
oprM	PA0427	Major intrinsic multiple antibiotic resistance efflux outer membrane protein OprM precursor	Antibiotic resistance and susceptibility; Membrane proteins; Transport of small molecules	Quorum sensing; beta-Lactam resistance	Transmembrane transport	5.32318	0.00150563	3.51802	0.00243365
PA2111	PA2111	Hypothetical protein	Hypothetical, unclassified, unknown			5.24087	0.0065052	7.50923	0.000444302
PA2452	PA2452	Hypothetical protein	Hypothetical, unclassified, unknown		Iron ion transport	5.17558	0.00150563	3.00149	0.00511711
PA2112	PA2112	Conserved hypothetical protein	Hypothetical, unclassified, unknown		Carbohydrate metabolic process	5.07793	0.00196765	6.70867	0.00124252
sodM	PA4468	Superoxide dismutase	Adaptation, Protection		Response to stimulus; oxidation-reduction process; superoxide metabolic process	5.06769	0.00565309	5.76473	0.000464789
gltK	PA3187	Probable ATP-binding component of ABC transporter	Transport of small molecules	ABC transporters		5.00824	0.0165528	25.4862	6.71302e-08
phzS	PA4217	Flavin-containing monooxygenase	Putative enzymes		Phenazine biosynthetic process	4.82128	0.00434113	4.71212	9.20815e-05
liuR	PA2016	Regulator of liu genes	Transcriptional regulators	Isoprenoid catabolic process; transcription, DNA-templated; regulation of transcription, DNA-templated; regulation of cellular amino acid metabolic process	Regulation of cellular amino acid metabolic process ; transcription, DNA-templated; isoprenoid catabolic process	4.78672	0.0189922	6.45387	0.000121412
rsaL	PA1431	Regulatory protein RsaL	Adaptation, Protection; Transcriptional regulators		Negative regulation of secondary metabolite biosynthetic process; quorum sensing; positive regulation of single-species biofilm formation; negative regulation of cytolysis in other organism; regulation of transcription, DNA-templated; negative regulation of cell motility; negative regulation of elastin catabolic process	4.75456	0.0409583	7.55242	8.05304e-05
PA2110	PA2110	Hypothetical protein	Hypothetical, unclassified, unknown			4.63127	0.00801233	6.98116	0.000586967
