# Supplementary material for: A compensatory RNase E variation increases Iron Piracy and Virulence in multidrug-resistant Pseudomonas aeruginosa during Macrophage infection
Source: PLoS Pathog. 2023 Apr 7;19(4):e1010942. doi: 10.1371/journal.ppat.1010942 (PMC10115287; doi:10.1371/journal.ppat.1010942)
Supplement: S2 Table — (XLSX) [file ppat.1010942.s007.xlsx]

## Sheet: Common DEGs with 3hpi
Table S2. List of significant differentially expressed genes (DEGs) shared between comparisons Sputum vs in vitro and AzEvC10 3hpi vs LB growth
Name	Chromosome	sputum vs. in vitro - Fold change	sputum vs. in vitro - FDR p-value	WT 3hpi vs LB - Fold change	WT 3hpi vs LB - FDR p-value	AzEvC10 3hpi vs LB - Fold change	AzEvC10 3hpi vs LB - FDR p-value
PA0053	AE004091	-486.953	0.0276942	1.28747	0.132977	1.90628	0.00606261
senC	AE004091	-1.99861	0.00449586	1.18301	0.286678	2.95752	4.81256e-07
ahpC	AE004091	5.83126	5.24287e-11	1.02285	0.962469	3.17188	0.0122966
pntAA	AE004091	-2.61548	0.00227934	-1.42774	0.036208	-2.42287	0.000235207
PA0209	AE004091	6.45765	5.67054e-06	-1.56033	0.0936794	-2.45284	0.00515642
mdcE	AE004091	2.78884	0.0246471	-1.37383	0.206813	-2.64529	0.00367604
PA0219	AE004091	2.21416	0.0245104	-1.01521	0.947622	-2.75567	0.0028332
PA0248	AE004091	2.19294	0.00136321	-1.34093	0.0571139	-1.97436	0.00821034
PA0249	AE004091	3.47619	2.6594e-05	-1.26765	0.282072	-3.07122	0.000252175
PA0258	AE004091	-962.052	0.00765084	1.2012	0.525491	1.84397	0.0278582
PA0497	AE004091	-422.378	2.54552e-15	1.03236	0.859116	2.96521	7.64175e-07
PA0498	AE004091	-562.982	1.04019e-21	1.37921	0.0544666	2.16672	0.00316142
nirJ	AE004091	2.3697	0.00650198	1.16342	0.456601	1.60216	0.0200298
nirL	AE004091	2.94121	0.0163621	1.52477	0.203519	2.40257	0.00103412
nirC	AE004091	2.56033	0.0203743	1.36207	0.334391	2.08208	0.0102492
norC	AE004091	18.2506	1.60154e-14	1.36489	0.311005	5.15277	9.67195e-13
PA0529	AE004091	7.76437	2.29343e-07	-1.09826	0.616989	1.92405	0.0446171
PA0545	AE004091	2.24416	0.00235788	-1.05529	0.776339	-2.65313	0.000887574
PA0668.1	AE004091	-43.9194	6.2116e-15	-1.359	0.337534	3.27115	0.00590112
PA0668.4	AE004091	-23.2636	5.17499e-13	-1.45349	0.269692	3.24408	0.00545519
PA0758	AE004091	-2.88166	0.00672362	1.04326	0.84217	2.08754	0.0127293
PA0769	AE004091	-1.79711	0.0174639	1.16956	0.408872	1.82281	0.0151882
PA0794	AE004091	-2.07537	0.0110701	1.2113	0.401664	2.2914	0.00957885
prpC	AE004091	-2.22471	0.00906568	-1.16266	0.530321	2.6305	0.000849222
PA0801	AE004091	2.18493	0.00239794	1.26495	0.209687	1.68111	0.0269262
PA0811	AE004091	2.47218	0.00024459	-1.0238	0.92278	-1.99192	0.0171382
PA0829	AE004091	2.07634	0.0200077	1.33889	0.125251	-2.48158	0.00951388
PA0874	AE004091	2.94948	0.000769841	1.21673	0.362515	2.61274	5.09308e-05
PA0887.1	AE004091	3.42179	0.0110479	-2.27325	0.226646	4.64107	0.0100288
PA0922	AE004091	2.11801	0.0493591	1.08522	0.659439	-2.43946	0.000345872
PA0954	AE004091	-1.80045	0.0348773	1.35104	0.0409316	2.44638	0.000973038
tolR	AE004091	-1.89251	0.0199035	-1.48826	0.0288777	2.13442	0.0155209
ogt	AE004091	3.39499	0.00187682	1.42836	0.0781683	2.56634	0.000303283
PA1022	AE004091	8.18243	6.31649e-06	1.39575	0.0336292	1.67527	0.0128865
PA1043	AE004091	-1.7781	0.0499491	1.08359	0.559576	-1.75274	0.0495239
flgL	AE004091	-2.4035	0.0168725	-1.48853	0.0942771	2.48598	0.00368126
PA1093	AE004091	-6.34966	0.000831919	1.74048	0.100925	2.35078	0.00863837
pys2	AE004091	-81.8448	6.68088e-06	-1.32346	0.269838	2.82957	0.00021786
nrdA	AE004091	-2.63342	0.000423294	-1.15718	0.673341	2.40329	0.0285052
PA1164	AE004091	-1.70773	0.0284328	1.00987	0.965032	-2.18007	0.0212949
PA1168	AE004091	3.14322	0.0305939	-1.80475	0.0847482	-2.36165	0.0104847
PA1210	AE004091	42.0166	5.3433e-28	1.09032	0.70457	-1.80197	0.0374529
PA1224	AE004091	-8.58668	4.58497e-08	-1.34425	0.0894844	-2.83851	0.000923286
aprD	AE004091	6.90252	1.5833e-12	-1.12644	0.485656	2.22986	0.0430892
aprE	AE004091	6.13468	1.85827e-07	-1.02806	0.880053	2.9618	0.00390235
aprF	AE004091	7.47097	1.1779e-15	-1.11984	0.526057	3.01519	0.00533856
aprA	AE004091	2.6547	0.000452061	-1.37681	0.0936897	3.81519	0.00311657
cyoE	AE004091	1.93775	0.0175612	1.00857	0.961999	3.04239	2.84173e-07
PA1344	AE004091	2.7242	0.00753944	1.05894	0.774344	-2.07462	0.00610279
PA1415	AE004091	5.51527	0.000225614	1.12025	0.490969	1.6922	0.023765
PA1429	AE004091	8.15098	0.00162625	-1.23978	0.296798	-2.14121	0.0312627
PA1494	AE004091	3.78716	2.83977e-06	1.04096	0.839647	1.96675	0.001388
PA1509	AE004091	-1.76533	0.0426852	1.46034	0.056727	2.93813	3.93631e-10
ccoP2	AE004091	6.61365	0.00218943	1.4172	0.0631327	2.29964	0.0457322
PA1560	AE004091	-3.52871	0.000181708	-1.18268	0.542923	2.15108	0.0107296
gltA	AE004091	-2.65835	0.00170084	-1.733	0.0774157	2.69163	0.00755057
PA1629	AE004091	1.83405	0.0357182	1.07847	0.728132	-1.90822	0.0197913
PA1655	AE004091	-3.38991	6.34127e-05	-1.05807	0.814385	1.81932	0.0115556
PA1677	AE004091	3.26082	6.01942e-06	1.17607	0.406629	2.22505	0.000601454
pcrG	AE004091	4.42458	0.00238273	1.79929	0.0875828	11.3872	0
PA1735	AE004091	1.80233	0.023643	-1.28712	0.125116	-2.22427	0.000407654
PA1744	AE004091	8.95701	6.40171e-09	-1.08931	0.735222	2.47208	0.000464215
PA1810	AE004091	-1.96256	0.0102267	-1.10486	0.628544	2.52246	0.0103769
PA1828	AE004091	-2.67097	0.000612221	-1.36399	0.0932372	1.69081	0.0270129
PA1942	AE004091	7.76447	7.83674e-07	1.30237	0.370495	7.63155	1.57374e-13
PA1970	AE004091	2.87812	0.000560639	-1.09559	0.654268	1.7843	0.0198321
PA2004	AE004091	2.0608	0.0112373	-1.01619	0.926463	-2.84682	0.000250535
PA2024	AE004091	4.02832	3.73447e-06	-1.0259	0.92123	2.1955	2.34362e-05
PA2028	AE004091	-3.59422	0.00229528	1.18281	0.409694	2.4461	4.83693e-05
PA2074	AE004091	-4.02069	0.0394111	1.35935	0.343945	-3.25345	0.028694
PA2084	AE004091	3.78449	0.0270978	1.29606	0.0733197	-2.31876	0.00116296
PA2102	AE004091	-433.127	0.0307684	1.12221	0.644423	2.42744	3.19563e-05
PA2103	AE004091	-918.155	0.0134533	1.4435	0.0372724	2.41943	1.49717e-06
PA2166	AE004091	4.97733	1.85964e-05	-1.97184	0.0676384	-2.56408	0.0256665
exoY	AE004091	1.8922	0.0429992	1.24336	0.252954	2.38289	7.50276e-07
PA2218	AE004091	-1093.4	0.00740225	1.36876	0.0908054	2.24931	4.91711e-05
PA2224	AE004091	-637.184	0.0207813	1.33235	0.311005	1.82928	0.0260889
vqsM	AE004091	-1618.45	0.00652868	1.33033	0.394765	1.78438	0.0288825
PA2329	AE004091	41.4592	8.94881e-12	1.1815	0.389975	1.60233	0.0441865
PA2383	AE004091	2.11351	0.00640441	1.03607	0.848662	2.57971	0.00146042
pvdA	AE004091	11.408	4.37856e-07	1.35521	0.307802	21.943	0
pvdT	AE004091	4.73992	6.69246e-07	1.3565	0.0885532	14.448	0
opmQ	AE004091	3.85007	3.48268e-07	-1.00016	0.999701	14.4387	0
pvdP	AE004091	3.41932	2.9999e-05	1.08787	0.642666	14.825	0
PA2402	AE004091	5.52732	1.65342e-07	1.43396	0.170996	14.6496	2.3637e-12
PA2403	AE004091	4.82201	4.39713e-09	1.10709	0.572199	6.72465	2.87683e-12
PA2412	AE004091	12.1663	6.82057e-13	1.10368	0.73143	10.0553	0
PA2459	AE004091	-1716.65	0.00650198	-1.22458	0.394854	3.41023	2.40821e-06
PA2469	AE004091	2.49468	0.00157706	1.42279	0.0594936	-1.73201	0.0483553
PA2576	AE004091	2.01449	0.0357182	1.05552	0.802221	-1.77534	0.0487957
serS	AE004091	-2.08437	0.00709467	-1.29676	0.331104	2.14737	0.0417018
idh	AE004091	-1.9402	0.046016	-1.22719	0.513861	5.84081	2.84929e-07
ppyR	AE004091	4.29643	0.000538314	1.25865	0.479796	3.05501	0.00559099
PA2772	AE004091	-3388.55	0.00121985	-1.38113	0.168557	-2.56374	0.00027894
PA2895	AE004091	4.13817	5.32206e-07	-1.03723	0.820984	-1.80248	0.013172
PA2930	AE004091	2.63547	0.000309868	-1.34626	0.0813989	-1.95859	0.00379566
cifR	AE004091	5.78144	1.23618e-13	1.21745	0.218324	-1.92286	0.0290845
PA2937	AE004091	5.4362	5.83583e-06	1.52455	0.191356	2.68907	0.000173109
PA2956	AE004091	-1.89091	0.0234066	1.2287	0.271845	-1.9999	0.0122909
PA3035	AE004091	3.91489	1.50565e-07	1.45947	0.0694389	2.16581	0.000375181
PA3038	AE004091	-2.15682	0.0412152	-1.46559	0.0733755	5.85121	0.000463909
rmf	AE004091	3.70506	0.00373496	1.25513	0.113104	2.28698	0.00127842
PA3065	AE004091	-1085.22	0.00650198	1.38869	0.110314	-1.88789	0.0268716
gbt	AE004091	-2.49991	0.000609267	-1.34731	0.161907	3.06601	7.50831e-05
xcpX	AE004091	-3.25347	2.15452e-05	-1.12764	0.423991	2.18141	0.0147733
wbpL	AE004091	-11738.8	0.00041235	-1.39378	0.133879	1.85993	0.0382084
wzy	AE004091	-9009.48	0.000623521	-1.3288	0.228933	3.30884	8.08799e-06
wbpB	AE004091	-29055.5	9.94221e-05	-1.04839	0.872198	2.66153	0.00512829
wbpA	AE004091	-53043.2	3.10505e-05	1.27419	0.422395	2.32733	0.0300654
PA3189	AE004091	-3.72782	0.0030263	-1.18918	0.341266	-3.54463	0.00806472
PA3191	AE004091	-2.68539	0.00366759	1.03421	0.859658	-2.1704	0.0215417
PA3199	AE004091	-1.91417	0.0132261	-1.04361	0.812206	2.04358	0.000760816
ppiA	AE004091	-2.0845	0.00835156	1.09138	0.749114	2.23671	0.00187548
PA3234	AE004091	1.82939	0.0202804	1.15173	0.486832	7.28952	1.90117e-06
PA3288	AE004091	10.2773	4.53274e-24	-1.33656	0.239551	-2.10705	0.0496196
rfaD	AE004091	3.46726	1.92943e-06	-1.08486	0.679853	-2.78386	0.0106941
PA3345	AE004091	-1.84362	0.0175391	-1.31781	0.216478	-3.75429	5.35567e-05
PA3412	AE004091	39.7987	2.45846e-59	-1.6358	0.0502795	-2.93746	2.78985e-05
PA3433	AE004091	-1.69145	0.0440067	-1.38633	0.0440504	-2.35537	0.00098344
folX	AE004091	-2.58105	0.00105655	1.05528	0.784836	4.15317	0
PA3440	AE004091	-4.35815	9.39818e-08	1.33515	0.291208	4.7027	5.21476e-14
metG	AE004091	-1.74987	0.0411071	-1.14462	0.639829	2.39732	0.0171945
PA3488	AE004091	50.7702	1.01793e-05	1.51198	0.0820653	2.91237	3.63939e-06
pyrC	AE004091	-2.00049	0.0156466	-1.35938	0.196057	2.49204	0.000205345
fruK	AE004091	-1.99305	0.0461793	1.17875	0.44354	2.76817	0.00425206
PA3573	AE004091	3.59561	4.84826e-09	-1.04772	0.815069	-2.03062	0.00741306
glpM	AE004091	3.00252	0.000181708	1.10039	0.571159	-1.63159	0.03442
PA3586	AE004091	3.19778	9.90636e-07	-1.05515	0.760825	-2.2107	0.00524962
rsmZ	AE004091	28.1827	7.36921e-19	-1.13142	0.703862	18.8573	5.03228e-06
PA3697	AE004091	-1.88868	0.0127309	1.01873	0.930727	2.11426	0.00461662
PA3830	AE004091	2.02791	0.00595354	1.14495	0.379472	-3.09167	7.29663e-06
exoS	AE004091	-19.5237	6.19481e-18	1.42863	0.00455867	5.73817	4.66168e-13
PA3865	AE004091	2.33563	0.0229483	1.20568	0.198852	1.81222	0.0448986
PA3931	AE004091	24.7525	1.2851e-15	-1.28865	0.381021	1.92266	0.0468609
PA3932	AE004091	6.53781	1.16374e-07	-1.49193	0.027386	-1.71269	0.0182146
PA3939	AE004091	-2.70808	0.0265113	1.27372	0.123273	-1.77137	0.0292906
PA3967	AE004091	-2.33986	0.00564467	1.08706	0.754775	2.62761	0.00806151
PA3982	AE004091	-1.85163	0.033945	1.30825	0.198121	4.7857	4.19954e-08
PA4045	AE004091	1.75365	0.0349431	-1.16838	0.491908	-2.06313	0.0183016
PA4066	AE004091	2.95261	0.00162566	1.39979	0.0582294	2.41861	4.97916e-08
ampC	AE004091	9.72022	6.39169e-08	1.41484	0.0939384	-1.74978	0.0134978
PA4136	AE004091	-3.05331	0.0161969	-1.43377	0.0260251	-2.60818	0.0026332
acoR	AE004091	1.88974	0.0231015	1.25588	0.167716	-2.17841	0.00369343
PA4149	AE004091	-2.78879	9.3498e-05	1.28265	0.0781687	-1.89941	0.0265641
PA4162	AE004091	1.9948	0.0350206	-1.36141	0.0752382	-1.80601	0.0190809
PA4195	AE004091	-1044.47	0.00721283	1.00522	0.981869	-1.70809	0.0308353
PA4218	AE004091	70.4273	3.61517e-28	-1.07033	0.832517	14.3804	0
PA4219	AE004091	141.602	9.24673e-24	-1.13864	0.747749	10.826	0
PA4220	AE004091	89.5949	1.5573e-25	-1.47391	0.307679	9.31573	0
fptA	AE004091	68.2757	1.5371e-24	1.29969	0.267231	31.4398	0
PA4222	AE004091	31.7887	5.58998e-14	1.40487	0.111872	7.00499	0
PA4223	AE004091	39.3392	8.3642e-18	1.39984	0.231865	10.3893	0
pchG	AE004091	122.482	3.53937e-23	1.72266	0.0560085	13.1447	0
pchF	AE004091	55.299	3.73596e-19	1.13436	0.75033	13.7483	8.07047e-15
pchE	AE004091	68.8772	9.68155e-21	1.45443	0.223829	13.5533	3.93001e-13
pchA	AE004091	38.824	3.77471e-14	1.19776	0.412397	25.1159	0
rplX	AE004091	-3.20241	0.00072331	-1.25639	0.419401	2.51814	0.0129993
rpmC	AE004091	-3.28155	0.00020583	-1.32121	0.268266	2.63065	0.00932218
PA4280.5	AE004091	-12.45	9.81458e-06	-1.52414	0.184162	3.13391	0.0079084
PA4353	AE004091	2.40779	0.00777339	1.05425	0.807732	2.27709	5.61787e-06
PA4396	AE004091	-2.85677	0.00191321	1.05571	0.779687	2.27211	0.000305465
PA4434	AE004091	-1.78944	0.0295298	1.3326	0.194342	2.07065	0.00793976
ptsN	AE004091	-2.10156	0.00906568	1.29572	0.276866	4.34341	1.02321e-05
PA4473	AE004091	2.00461	0.0021926	-1.06242	0.787834	2.26145	0.00395831
PA4496	AE004091	-2.06025	0.00627394	1.42408	0.0273411	2.08674	0.0470354
PA4514	AE004091	-2.73173	0.00197621	-1.50207	0.104931	3.74817	1.29678e-07
pilB	AE004091	-2.43861	0.000721179	-1.17676	0.452386	4.60576	2.84063e-08
pilC	AE004091	2.05038	0.0409222	-1.14857	0.527437	5.91011	1.122e-12
PA4541.1	AE004091	-4.07959	0.0332203	-1.18896	0.794881	3.58029	0.0301943
PA4541.3	AE004091	-5.89789	0.00037704	3.11167	0.438848	79.8665	0.0281391
pilE	AE004091	-947.057	0.0132674	1.28315	0.110717	7.38527	1.15464e-11
PA4579	AE004091	-2.91058	4.27852e-06	1.02494	0.913294	1.96832	0.0135811
PA4622	AE004091	2.96294	7.13604e-05	1.1132	0.555183	2.17122	0.000460433
PA4623	AE004091	21.6293	7.0856e-20	1.35378	0.290846	2.95199	0.000104689
PA4643	AE004091	-2.46366	0.00215679	1.01349	0.942575	1.91402	0.00596187
PA4657	AE004091	2.01388	0.00349779	-1.4076	0.0491582	1.75597	0.0118927
PA4674	AE004091	2.56481	0.00134612	-1.11809	0.474507	-2.88789	0.000866951
PA4690.5	AE004091	15.5286	0.000423722	-1.57981	0.15763	2.97269	0.012209
PA4697	AE004091	-1.95426	0.00198459	1.34315	0.0991291	4.8704	1.31342e-11
PA4735	AE004091	1.92513	0.0357182	1.1623	0.519603	1.96066	0.0498633
pnp	AE004091	-2.77143	0.000297959	-1.40473	0.234861	2.41119	0.023866
secG	AE004091	1.91602	0.0498321	-1.57447	0.101806	-2.18422	0.0327212
PA4781	AE004091	-3.43581	0.000344885	1.1602	0.445499	-1.95614	0.0159214
dipZ	AE004091	1.80623	0.0449335	-1.23216	0.396364	-2.09553	0.0425232
PA4881	AE004091	22.4132	7.3282e-22	2.01992	0.0840116	12.9034	6.27894e-08
PA4882	AE004091	18.4977	4.13123e-47	-1.18878	0.411087	-2.47753	0.00118739
desB	AE004091	-5.62884	0.000175759	-1.02026	0.921739	2.65256	0.00584143
PA4983	AE004091	-1.90733	0.0157751	1.34017	0.0405065	-1.71706	0.0427608
waaL	AE004091	-2.02879	0.0479587	1.39607	0.0726544	2.82827	0.000887574
PA5024	AE004091	2.61904	0.000831101	-1.16771	0.285128	-2.32344	0.00166236
pilP	AE004091	-5.78467	1.53618e-07	-1.37866	0.102122	3.15514	6.89658e-05
PA5048	AE004091	-2.08052	0.0117129	-1.27535	0.326915	-2.19796	0.0138469
tatB	AE004091	-2.29662	0.00714744	-1.47062	0.0376748	2.141	0.0240312
PA5074	AE004091	-1.97334	0.010767	-1.47243	0.0764591	-1.9791	0.023765
PA5087	AE004091	1.79594	0.0446118	-1.02231	0.907821	1.953	0.00621091
PA5101	AE004091	2.45526	0.00266201	-1.21399	0.350121	-3.51992	0.000392212
PA5102	AE004091	4.34032	7.87354e-05	1.05791	0.796376	-1.8835	0.048229
PA5207	AE004091	2.45215	0.000328617	-1.3114	0.241979	-2.11164	0.00400806
PA5234	AE004091	-1.89673	0.0132406	1.21799	0.263476	-1.7762	0.0369541
PA5254	AE004091	-1.76809	0.0270145	1.21243	0.367188	1.7678	0.0297378
PA5264	AE004091	-8306.35	0.000295882	1.08966	0.724322	1.57257	0.0417018
PA5342	AE004091	-1.89469	0.0326262	-1.33775	0.114816	-1.81678	0.0345008
pstB	AE004091	2.141	0.028633	1.08411	0.696018	-2.23875	0.0108037
pstA	AE004091	3.64967	1.74754e-07	1.37713	0.174218	-3.36853	0.000326484
PA5369.5	AE004091	17.3025	0.000109632	-1.578	0.160794	2.96799	0.0122239
gbcA	AE004091	-2.63569	0.00189931	1.31465	0.11959	-8.25114	1.17358e-11
PA5456	AE004091	-1.80822	0.0364504	1.03769	0.865854	2.01374	0.0408594
PA5481	AE004091	5.58126	1.08972e-12	1.36567	0.0517175	-2.34488	0.00742303
PA5482	AE004091	15.3008	6.43982e-25	-1.18321	0.722007	-3.53675	0.0152285
pyrQ	AE004091	4.67494	2.12528e-05	-1.17387	0.336136	-1.79182	0.0351358
PA5542	AE004091	1.95949	0.041009	-1.2845	0.125661	-1.79583	0.0215114

## Sheet: Common DEGs with 6hpi
Table S2. List of significant differentially expressed genes (DEGs) shared between comparisons Sputum vs in vitro and AzEvC10 6hpi vs LB growth
Name	Chromosome	sputum vs. in vitro - Fold change	sputum vs. in vitro - FDR p-value	WT 6h vs LB - Fold change	WT 6h vs LB - FDR p-value	AzEvC10 6h vs LB - Fold change	AzEvC10 6h vs LB - FDR p-value
PA0049	AE004091	-4.55808	1.05626e-05	1.24369	0.68072	3.92167	0.0274402
PA0055	AE004091	-2.18358	0.00479213	2.10057	0.0681707	2.23286	0.0449141
PA0149	AE004091	9.7483	1.73488e-23	1.81937	0.169004	2.3069	0.0164554
PA0161	AE004091	4.17045	5.28058e-05	-2.62248	0.0569403	-5.05207	1.36722e-07
mdcD	AE004091	3.50763	0.00475444	1.08379	0.909694	-1.93608	0.0315784
sbp	AE004091	6.49476	6.14821e-07	-2.02963	0.136659	-2.56461	0.032777
PA0284	AE004091	6.13203	3.63668e-06	-2.34415	0.118988	-3.07552	0.00230839
spuE	AE004091	-2.19937	0.000313495	1.49565	0.499015	3.42161	0.0321758
PA0459	AE004091	3.90709	5.8619e-08	1.50021	0.41378	2.94039	0.0393542
PA0471	AE004091	7.1196	5.57502e-10	1.32416	0.573399	4.84879	5.21386e-05
PA0472	AE004091	9.68366	1.06353e-17	1.51012	0.373918	6.88324	1.89453e-08
PA0497	AE004091	-422.378	2.54552e-15	1.08686	0.878456	2.61577	0.00611188
PA0505	AE004091	2.28874	0.0329913	1.89002	0.150718	3.5202	0.00111623
nirN	AE004091	2.72861	0.000194979	1.09689	0.866471	9.39164	1.0647e-05
nirJ	AE004091	2.3697	0.00650198	1.09513	0.878884	10.871	2.32612e-05
PA0513	AE004091	4.00482	0.00233009	-1.45661	0.565343	9.93096	2.37653e-05
nirL	AE004091	2.94121	0.0163621	1.51862	0.488325	18.506	7.31253e-07
nirF	AE004091	2.24524	0.00702898	-1.29314	0.597699	13.9012	8.03532e-06
nirC	AE004091	2.56033	0.0203743	-1.02755	0.970636	14.4093	4.49722e-06
nirM	AE004091	7.3788	7.60931e-06	1.19018	0.800004	26.968	3.85852e-09
nirS	AE004091	10.1169	2.81912e-18	1.24929	0.758305	47.4881	5.55269e-10
PA0521	AE004091	3.58008	3.00533e-05	-1.28277	0.628363	5.33585	0.00202819
norC	AE004091	18.2506	1.60154e-14	1.27371	0.653777	66.6528	4.78955e-12
norB	AE004091	7.39204	1.48212e-13	1.45844	0.392188	42.1798	2.07606e-10
PA0525	AE004091	4.00575	4.11164e-07	-1.15187	0.779839	13.9653	6.13941e-07
rsmY	AE004091	17.9676	1.34603e-12	1.42944	0.702311	6.23759	0.000270643
PA0529	AE004091	7.76437	2.29343e-07	-1.16746	0.761646	5.82237	0.00263365
PA0531	AE004091	1.98251	0.0406237	1.13216	0.834553	5.07363	0.0110742
PA0721	AE004091	63.7946	2.6594e-05	1.8819	0.537446	3.60163	0.0202508
putA	AE004091	-5.15584	8.81554e-07	-1.92147	0.300535	-4.43892	0.0189273
PA0793	AE004091	-2.1337	0.0198561	-1.15847	0.781146	4.38876	0.0200608
PA0794	AE004091	-2.07537	0.0110701	-1.07882	0.894417	6.65809	0.00302619
prpC	AE004091	-2.22471	0.00906568	-1.75413	0.202634	8.88243	0.00088587
prpB	AE004091	-2.03343	0.0322846	1.03833	0.947782	16.9825	2.11653e-06
PA0887.1	AE004091	3.42179	0.0110479	-1.72918	0.468735	4.87926	0.0324275
PA0915	AE004091	-2.58501	0.00529317	1.35729	0.653834	-2.43901	0.0204839
PA0916	AE004091	-3.51623	0.000133852	-1.08433	0.909064	-2.49927	0.022718
PA0922	AE004091	2.11801	0.0493591	-1.04593	0.936994	-2.42365	0.0297395
PA0922.1	AE004091	-7.41279	1.258e-07	4.21909	0.0536335	2.8053	0.0497801
PA0929	AE004091	2.23106	0.00457027	1.23352	0.679716	3.26865	0.00502834
PA0940	AE004091	3.00049	0.00769445	1.90571	0.173775	2.03154	0.0405147
PA0954	AE004091	-1.80045	0.0348773	1.30715	0.570396	2.15158	0.0295139
ogt	AE004091	3.39499	0.00187682	1.55826	0.291068	2.39573	0.0416902
mvfR	AE004091	1.85711	0.0251728	-1.8837	0.24336	3.62213	0.0383471
PA1009	AE004091	-2.44094	0.00178574	1.75566	0.245574	2.9483	0.00887576
flgB	AE004091	-5.1707	0.000509047	-1.18299	0.821279	2.56012	0.0250798
flgC	AE004091	-4.29199	0.000423937	-1.33833	0.600304	2.40926	0.0299126
PA1152	AE004091	-4092.19	0.000928837	1.6688	0.295594	2.27562	0.0134871
PA1224	AE004091	-8.58668	4.58497e-08	-1.90084	0.157706	-2.31224	0.0278132
aprA	AE004091	2.6547	0.000452061	-1.22302	0.662598	5.78642	0.00283425
PA1252	AE004091	2.25171	0.0344509	-1.01147	0.985467	3.20338	0.0462684
PA1269	AE004091	2.97037	7.1827e-05	2.08928	0.0710325	2.555	0.00696126
cyoE	AE004091	1.93775	0.0175612	-1.18482	0.786077	2.63438	0.0162471
PA1332	AE004091	2.09247	0.00529317	1.00519	0.995197	2.52497	0.0263057
PA1333	AE004091	3.40632	2.91896e-05	1.30367	0.703818	5.99115	2.91715e-06
PA1415	AE004091	5.51527	0.000225614	1.77282	0.164888	3.68271	0.0119499
ccmC	AE004091	-1.7379	0.0239687	-1.87916	0.153588	-2.21181	0.0498387
PA1509	AE004091	-1.76533	0.0426852	1.5108	0.346306	2.65422	0.0112044
ccoP2	AE004091	6.61365	0.00218943	1.42733	0.458911	5.56575	0.0107264
ccoQ2	AE004091	4.47256	0.013598	1.28131	0.637378	4.56539	0.0125348
aer	AE004091	-1.88996	0.0463484	-1.38102	0.487638	2.77242	0.0238705
PA1600	AE004091	-4.50551	2.31272e-05	1.71905	0.346046	-2.10027	0.0208946
PA1677	AE004091	3.26082	6.01942e-06	-1.03693	0.953181	2.35192	0.0198047
PA1746	AE004091	7.40819	1.48888e-09	1.08955	0.898284	5.95569	6.04459e-05
PA1768	AE004091	-1.75439	0.0406524	2.17527	0.0896719	3.06902	0.00823807
PA1796.2	AE004091	-4.33028	0.00538904	-3.96166	0.225402	-11.9715	0.00138338
PA1796.4	AE004091	-6.99481	0.000478499	-3.96593	0.220412	-4.2213	0.0198995
PA1829	AE004091	-1.71229	0.0398741	2.04044	0.0811848	2.89978	0.0100386
modA	AE004091	2.4891	0.00105659	1.89494	0.0839456	2.43747	0.0242314
PA1908	AE004091	10.2338	1.57658e-07	1.62444	0.273989	2.66789	0.00689839
femR	AE004091	20.1145	6.19408e-21	1.55267	0.26636	5.57809	2.5356e-07
PA1942	AE004091	7.76447	7.83674e-07	2.27598	0.150323	7.19082	2.73332e-08
PA1970	AE004091	2.87812	0.000560639	1.4453	0.468127	3.61378	0.000401364
liuR	AE004091	3.57241	0.000111815	1.31058	0.595894	4.94919	0.00507074
PA2024	AE004091	4.02832	3.73447e-06	1.59669	0.363169	3.24826	0.0070956
PA2028	AE004091	-3.59422	0.00229528	1.30264	0.61024	1.92391	0.0453819
PA2103	AE004091	-918.155	0.0134533	1.64652	0.242234	2.38461	0.0217966
PA2174	AE004091	4.05277	2.75387e-05	2.27287	0.131682	7.24889	0.00022885
PA2182	AE004091	-603.487	0.0139626	2.11762	0.172472	2.46911	0.0314555
PA2190	AE004091	-899.969	0.0084271	2.15359	0.0895832	2.98423	0.00182719
exoY	AE004091	1.8922	0.0429992	1.41976	0.46519	2.49916	0.0119338
PA2228	AE004091	-660.473	0.0194041	2.35035	0.0637967	2.2352	0.0322176
bkdA1	AE004091	-2.3344	0.0277805	2.55425	0.120152	5.93411	0.0119159
PA2334	AE004091	-340.37	0.0266367	1.26588	0.702323	-2.28966	0.0314132
mtlR	AE004091	2.01269	0.00346759	1.71082	0.170458	2.18639	0.0300414
PA2383	AE004091	2.11351	0.00640441	1.61365	0.278041	2.7977	0.00603234
PA2384	AE004091	19.7074	1.5924e-19	1.8677	0.256292	6.37593	1.99018e-05
PA2404	AE004091	5.44803	5.32206e-07	1.95148	0.275463	3.75667	0.000406323
PA2405	AE004091	3.8326	5.33303e-06	1.5314	0.527362	2.8687	0.00642438
PA2406	AE004091	3.46217	0.000409009	1.38918	0.650645	2.20251	0.0314555
PA2409	AE004091	3.08122	0.000449107	1.97198	0.320371	2.75503	0.019677
PA2410	AE004091	2.59473	0.0036255	1.77577	0.41752	3.02848	0.0265297
foxR	AE004091	11.0053	6.44409e-15	1.74846	0.193462	5.36968	1.53588e-06
foxI	AE004091	10.8621	1.27722e-25	1.79687	0.117197	6.23077	1.71212e-07
PA2478	AE004091	2.65406	0.0120036	1.91985	0.200801	-2.18325	0.0265112
PA2575	AE004091	4.36974	4.84652e-06	2.23267	0.091476	5.28938	1.10218e-05
idh	AE004091	-1.9402	0.046016	1.39367	0.67601	6.77059	0.00138072
PA2729	AE004091	-2.32255	0.00749511	1.25286	0.65538	2.68239	0.0348993
PA2754	AE004091	3.83686	9.29983e-05	1.39374	0.438428	2.96101	0.016752
PA2772	AE004091	-3388.55	0.00121985	-1.66631	0.227507	-2.73502	0.00520974
PA2868	AE004091	5.10704	0.000808485	1.44458	0.435655	1.97082	0.0486132
PA2883	AE004091	5.19298	9.98474e-08	1.37995	0.513249	3.07004	0.0270565
atuF	AE004091	2.26846	0.012925	1.39811	0.530428	-2.11834	0.0421805
PA2937	AE004091	5.4362	5.83583e-06	1.83097	0.202634	2.63147	0.026164
PA2942.1	AE004091	7.42208	1.88802e-09	1.83066	0.237678	2.32301	0.0324619
PA2956	AE004091	-1.89091	0.0234066	-1.47671	0.516298	-2.50728	0.0327856
rgsA	AE004091	3.14675	7.26562e-05	-2.07	0.0909816	-3.03546	0.00201195
PA3019	AE004091	-1.68012	0.028633	-2.20321	0.0734379	-3.28736	0.0231589
PA3021	AE004091	-1.93005	0.0194478	1.11524	0.856074	2.26047	0.0438548
PA3038	AE004091	-2.15682	0.0412152	2.12696	0.279494	15.0241	2.6755e-05
rmf	AE004091	3.70506	0.00373496	1.63909	0.28473	7.90291	0.000105568
gbt	AE004091	-2.49991	0.000609267	1.29541	0.673334	2.4183	0.0385774
hisH2	AE004091	-5035.9	0.00152223	1.51563	0.493167	2.41583	0.0256263
wzy	AE004091	-9009.48	0.000623521	1.59129	0.438302	2.71391	0.0463172
gapA	AE004091	-2.92206	0.00458885	2.49516	0.0726214	3.65156	0.0485253
PA3234	AE004091	1.82939	0.0202804	2.23104	0.138264	38.2126	2.57577e-06
PA3235	AE004091	5.16684	8.14373e-06	-1.1914	0.75099	38.6243	1.5179e-06
PA3271	AE004091	2.29755	0.0108629	-1.46733	0.421567	3.24153	0.0202056
PA3288	AE004091	10.2773	4.53274e-24	-1.41217	0.375147	-2.17975	0.030088
ldh	AE004091	5.22663	7.94233e-08	2.14536	0.0604245	3.22701	0.0497801
folX	AE004091	-2.58105	0.00105655	2.59663	0.0876747	3.47173	0.000458126
PA3440	AE004091	-4.35815	9.39818e-08	1.624	0.353238	3.03967	0.00790762
PA3444	AE004091	53.5827	8.91539e-27	2.96902	0.114985	-2.14713	0.0100714
PA3445	AE004091	30.1971	6.34315e-30	3.33749	0.0731329	-2.00808	0.0394449
PA3446	AE004091	35.2956	4.51489e-27	-1.15653	0.852256	-3.57841	0.000568082
PA3451	AE004091	9.30732	1.38775e-17	1.69491	0.397801	2.73906	0.0076765
mqoA	AE004091	-2.2284	0.00771799	1.44248	0.584408	3.85921	0.0143203
PA3467	AE004091	1.96661	0.025764	1.57183	0.312331	-2.10982	0.0419939
PA3518	AE004091	2.83679	0.00841409	2.08741	0.114717	-2.1527	0.0163697
PA3519	AE004091	2.89832	0.000192595	1.91896	0.202634	-3.10726	0.00014677
bfrB	AE004091	2.71854	0.00560914	2.06047	0.0686654	-3.0801	0.00791076
fruK	AE004091	-1.99305	0.0461793	2.04347	0.132971	4.65229	0.000729366
PA3567	AE004091	-1.83728	0.0072725	2.0163	0.0976183	2.74924	0.0184178
glpR	AE004091	-3.13649	1.0986e-05	-1.26344	0.698174	2.59605	0.00560134
PA3602	AE004091	-3.4332	7.13775e-06	-1.44056	0.461872	-2.21787	0.0432399
PA3614	AE004091	1.93259	0.0056867	2.37667	0.0778328	5.84785	0.000174252
uppS	AE004091	-2.08696	0.0207291	-2.29034	0.0573345	-2.77917	0.046801
PA3726	AE004091	-1.91804	0.00603781	-2.0647	0.0934671	-2.68164	0.0361158
leuA	AE004091	-2.06695	0.0148176	2.35124	0.0686654	7.40513	0.00305169
exoS	AE004091	-19.5237	6.19481e-18	1.82964	0.177312	3.6129	0.000909346
PA3900	AE004091	12.0129	4.06851e-11	2.16432	0.0841495	3.53448	0.000779259
PA3911	AE004091	2.27768	0.0429992	-1.04453	0.947056	3.91955	0.0149992
PA3912	AE004091	2.68191	0.0142797	-1.97617	0.127953	3.62221	0.0253001
moaB1	AE004091	4.98439	3.94633e-07	1.86687	0.147835	7.22538	0.000202166
PA3937	AE004091	8.38335	7.17374e-07	2.84917	0.0810479	-3.09259	0.00255249
PA3982	AE004091	-1.85163	0.033945	2.06258	0.162212	2.67617	0.03688
PA4131	AE004091	3.10863	3.53617e-06	-1.37146	0.556719	-2.5177	0.0124056
PA4155	AE004091	3.84515	1.06973e-06	1.85903	0.112307	3.19327	0.00135921
PA4192	AE004091	-3.98293	0.022986	-2.29274	0.0933579	-3.43393	0.000156872
PA4193	AE004091	-438.26	0.0202463	-1.11995	0.862166	-2.15671	0.0237757
PA4198	AE004091	-4.95431	1.52123e-06	2.33194	0.0819527	2.62228	0.0294688
phzS	AE004091	4.1108	1.2642e-06	1.13003	0.833721	4.60507	4.76645e-05
PA4218	AE004091	70.4273	3.61517e-28	2.62359	0.0997377	33.5499	0
PA4219	AE004091	141.602	9.24673e-24	2.39292	0.151319	24.7969	1.49986e-14
PA4220	AE004091	89.5949	1.5573e-25	2.09419	0.250155	20.0428	0
PA4222	AE004091	31.7887	5.58998e-14	1.46363	0.434985	13.7152	3.65366e-13
PA4223	AE004091	39.3392	8.3642e-18	1.9074	0.224072	21.7901	3.06281e-12
pchG	AE004091	122.482	3.53937e-23	2.50725	0.0822085	28.235	0
pchF	AE004091	55.299	3.73596e-19	2.12927	0.139339	30.4488	6.82436e-12
pchE	AE004091	68.8772	9.68155e-21	2.63441	0.0504004	38.813	1.49986e-14
pchA	AE004091	38.824	3.77471e-14	2.36822	0.0938564	57.9672	0
rpmJ	AE004091	-2.40762	0.00714744	-1.78734	0.225402	-2.19375	0.0372856
rplL	AE004091	-2.91439	0.0010535	-3.31454	0.0534086	-2.80607	0.0453028
PA4279	AE004091	-1.74438	0.0226121	-1.74555	0.236833	-2.44847	0.0214369
birA	AE004091	-3.84841	1.82233e-05	-1.89629	0.178261	-2.59806	0.0229585
PA4280.3	AE004091	-184.962	1.86002e-06	-144.192	0.134064	-157.871	0.0214369
PA4353	AE004091	2.40779	0.00777339	1.63886	0.279	2.38502	0.0104724
PA4359	AE004091	-3.00422	0.0091504	-1.45532	0.460911	4.5272	0.00174637
ptsN	AE004091	-2.10156	0.00906568	2.004	0.255451	4.06427	0.0021422
PA4515	AE004091	2.84476	0.000278632	2.35769	0.0636148	8.1393	1.4912e-09
PA4524.1	AE004091	-10.4755	1.8411e-06	1.36454	0.778233	2.88607	0.0405739
pilB	AE004091	-2.43861	0.000721179	1.76333	0.289441	3.68407	0.00169146
pilC	AE004091	2.05038	0.0409222	1.75075	0.31541	4.60271	0.000818339
pilY2	AE004091	-1002.64	0.0122	2.63787	0.0536256	6.53757	1.90581e-05
pilE	AE004091	-947.057	0.0132674	2.94567	0.0570112	7.97457	2.39713e-05
ccpR	AE004091	2.7546	0.000425737	1.44588	0.432555	2.89736	0.0473176
PA4615	AE004091	2.37933	0.0121411	1.24992	0.734953	3.00479	0.0132684
PA4623	AE004091	21.6293	7.0856e-20	2.25038	0.126642	4.0891	0.000721818
PA4624	AE004091	2.40685	0.0289981	1.41085	0.458911	-3.03684	0.0140756
PA4638	AE004091	5.8807	1.72169e-06	1.953	0.0787564	5.05094	8.78012e-05
PA4691	AE004091	18.9949	8.51251e-32	2.41887	0.0526029	3.47586	0.0225608
PA4697	AE004091	-1.95426	0.00198459	2.23482	0.0769598	4.06366	8.50643e-05
PA4873	AE004091	-1.74302	0.0441633	-2.15894	0.0787017	-2.36928	0.0268717
PA4881	AE004091	22.4132	7.3282e-22	1.88889	0.320814	3.84576	0.00114446
PA4882	AE004091	18.4977	4.13123e-47	1.00805	0.990148	-2.27671	0.0265297
PA5024	AE004091	2.61904	0.000831101	-1.69383	0.303461	-2.34455	0.026164
pilP	AE004091	-5.78467	1.53618e-07	-1.01469	0.985431	2.73496	0.0126242
pilN	AE004091	-3.02999	0.0013348	-1.25077	0.688552	2.4171	0.0443518
PA5048	AE004091	-2.08052	0.0117129	-1.71541	0.244064	-2.55371	0.0336103
hutU	AE004091	2.11705	0.000639891	1.27654	0.602121	3.86727	0.0438548
PA5101	AE004091	2.45526	0.00266201	-1.6374	0.309185	-2.71616	0.00139566
PA5102	AE004091	4.34032	7.87354e-05	1.00833	0.990803	-2.29866	0.00738756
PA5149.1	AE004091	-2.57416	0.0187664	7.55173	0.104608	12.2333	0.0028244
PA5153	AE004091	-1.5818	0.0476933	1.82992	0.358047	3.55572	0.0390965
arcA	AE004091	4.34372	2.77276e-06	1.90625	0.35274	9.20704	0.000256472
arcB	AE004091	3.40427	0.000612062	3.1775	0.0839706	11.895	1.16592e-05
arcC	AE004091	3.45065	5.28058e-05	2.74317	0.110994	7.24602	1.46523e-05
PA5226	AE004091	2.19442	0.0130408	1.57409	0.296757	2.19547	0.0297179
ssrS	AE004091	4.79104	6.00241e-07	1.75344	0.362003	3.25538	0.0463172
pstA	AE004091	3.64967	1.74754e-07	1.05264	0.933395	-2.97644	0.0107839
sdaB	AE004091	1.81114	0.0275543	1.30226	0.620495	-2.06191	0.0433393
gbcA	AE004091	-2.63569	0.00189931	-1.44157	0.559383	-7.97911	2.35671e-10
tonB1	AE004091	2.78198	0.000136313	2.20082	0.0790314	7.37556	5.91901e-07
