# Supplementary material for: A compensatory RNase E variation increases Iron Piracy and Virulence in multidrug-resistant Pseudomonas aeruginosa during Macrophage infection
Source: PLoS Pathog. 2023 Apr 7;19(4):e1010942. doi: 10.1371/journal.ppat.1010942 (PMC10115287; doi:10.1371/journal.ppat.1010942)
Supplement: S3 Table — (XLSX) [file ppat.1010942.s008.xlsx]

## Sheet: Strains and plasmids
S3 Table. List of strains.
Strain or plasmid	Relevant characteristics	Reference/Source
E.coli strains
DH5α
P. aeruginosa strains
PAO1	wild-type PAO1	[1]
AzEvC10	aztreonam-evolved PAO1 carrying T158P point mutation in nalD gene and a 50bp deletion (bases 3121-3170/3174) in rne gene.	[1]
AzEvC10::nalDWT	AzEvC10 carrying pMQ72::nalDWT for complementation	[1]
ΔmexAB	mexAB deletion in PAO1 strain	This study
AzEvC10 ΔmexAB	mexAB deletion in AzEvC10 mutant	This study
nalDT158P	PAO1 carrying T158P point mutation in nalD gene	This study
rneΔ50bp	PAO1 carrying a 50bp deletion (bases 3121-3170/3174) in rne gene.	This study
rne::Tn	PW5993 rne-H05:ISphoA/hah from two-allele transposon library	Manoil’s lab
AzEvC10 rneWT	AzEvC10 strain in which the rne mutation was reversed to a wild-type rne gene	This study
Plasmids
pMQ72::nalDWT	pMQ72 derivative carrying nalD under pBAD promoter, GmR	[1]
pEX18Gm::ΔmexAB	pEX18Gm derivative carrying mexAB genes deletion, GmR	This study
pEX18Gm::nalDT158P	pEX18Gm derivative carrying T158P point mutation in nalD gene, GmR	This study
pEX18Gm::rneΔ50bp	pEX18Gm derivative carrying a 50bp deletion (bases 3121-3170/3174) in rne gene, GmR	This study
pEX18Gm::rneWT	pEX18Gm derivative carrying a wild-type rne gene, GmR	This study
Reference
1. Jorth P, McLean K, Ratjen A, Secor PR, Bautista GE, Ravishankar S, et al. Evolved Aztreonam Resistance Is Multifactorial and Can Produce Hypervirulence in Pseudomonas aeruginosa. mBio. 2017;8. doi:10.1128/mBio.00517-17
