# Supplementary material for: A compensatory RNase E variation increases Iron Piracy and Virulence in multidrug-resistant Pseudomonas aeruginosa during Macrophage infection
Source: PLoS Pathog. 2023 Apr 7;19(4):e1010942. doi: 10.1371/journal.ppat.1010942 (PMC10115287; doi:10.1371/journal.ppat.1010942)
Supplement: S4 Table — (XLSX) [file ppat.1010942.s009.xlsx]

## Sheet: List of primers
Table S4. List of primers.
Name	Sequence 5'-3'	Description
pEX18Gm.F	CGTAATCATGGTCATAGC	pEX18Gm vector bases 3611-3629
pEX18Gm.R	GTTAGCAAACGGCGCTCTCGGTATGATTGAGCTAAACGATGA	pEX18Gm vector bases 669-710
pEX18Gm.F2	GTTTCATCACTTTTTTCAGTGTGTAATCATCGTTTAGCTCAATC	pEX18Gm vector bases 643-686
pEX18Gm.R2	AGCTTGGCACTGGCCGTC	pEX18Gm vector bases 3542-3559
mexAB up.F	TGT AAA ACG ACG GCC AGT GCC AAG CTACAAGCACCTGCGCAGCG	P.aeruginosa 470927-470944 overlapping with pEX18Gm
mexAB up.R	TCA TAT CAT TGC CCC TTT TCCATAGCGTTGTCCTCATGAGCG	P.aeruginosa 472005-472026 overlapping with pEX18Gm
mexAB down.F	GAAAAGGGGCAATGATATGAAAC	P.aeruginosa 476317-476339
mexAB down.R	CAG CTA TGA CCA TGA TTA CGGTCGAACAGGCCGGACAG	P.aeruginosa 477320-477337 overlapping with pEX18Gm
mexAB check.F	GTGTACTGGTTCCGGCCC T	P.aeruginosa 472046-472064
mexAB check.R	CAGCCGGACAGAACGACAG	P.aeruginosa 476367-476385
nalD up.F	ACG ACG GCC AGT GCC AAG CTC CAG GCT CAG CTG GAC GT	P.aeruginosa 4006010-4006029 overlapping with pEX18Gm
nalD down_R	AGT CGA CCT GCA GGC ATG CAG CAG GGT GAA GAC GTT GC	P.aeruginosa 4007628-4007648 overlapping with pEX18Gm
nalD check.F	CCGTTGCCGAGACCGATTCGAC	P.aeruginosa 4006475-4006496
nalD check.R	ACAGCACCCAGGTACTCGAGGC	P.aeruginosa 4007164-4007185
nalD (RT-qPCR)_F	TGGAACAGATCGCCAGGGCCG	P.aeruginosa 4006607-4006627
nalD (RT-qPCR)_R	GGACAGGCGCTCGGTGAGTTG	P.aeruginosa 4006720-4006740
rne Up (Δ50bp)_F	TCT AGA GGA TCC CCG GCAG CCG CGC GAG GAT	P.aeruginosa 3335041-3335055 overlapping with pEX18Gm
rne Dn (Δ50bp)_R	GAATTCGAGCTCGGTACGTGACGTCGAGGCGCTGG	P.aeruginosa 3337030-3337047 overlapping with pEX18Gm
rne Δ50bp check_F	ACC TGC TGC ACC CCA GGC TGA A	P.aeruginosa 3335886-3335907
rne Δ50bp check_R	TGT GCG TGT TCG GCG GCT CTG	P.aeruginosa 3336141-3336-161
